# Supplementary material for: Complexes of Fat-Soluble Vitamins with Cyclodextrins
Source: Int J Mol Sci. 2025 Jun 25;26(13):6110. doi: 10.3390/ijms26136110 (PMC12250296; doi:10.3390/ijms26136110)
Supplement: Supplementary file 1 [file ijms-26-06110-s001.zip]

Archive with 1 entries (1 files):
- ijms-3634546-supplementary.pdf
